# Supplementary material for: New Metallophthalocyanines Bearing 2-Methylimidazole Moieties—Potential Photosensitizers against Staphylococcus aureus
Source: Int J Mol Sci. 2022 May 25;23(11):5910. doi: 10.3390/ijms23115910 (PMC9180345; doi:10.3390/ijms23115910)
Supplement: Supplementary file 1 [file ijms-23-05910-s001.zip]

Archive with 1 entries (1 files):
- ijms-1727677-supplementary.pdf
